# Supplementary material for: Retention Forces of Prosthetic Clasps over a Simulated Wearing Period of Six Years In-Vitro: Direct Metal Laser Melting Versus Dental Casting
Source: Materials (Basel). 2020 Nov 25;13(23):5339. doi: 10.3390/ma13235339 (PMC7734585; doi:10.3390/ma13235339)
Supplement: Supplementary file 1 [file materials-13-05339-s001.zip]

Archive with 2 entries (2 files):
- Klammer_final.stl
- pruefzahn cut.stl
